# Supplementary material for: Modelling the effect of bednet coverage on malaria transmission in South Sudan
Source: PLoS One. 2018 Jun 7;13(6):e0198280. doi: 10.1371/journal.pone.0198280 (PMC5991726; doi:10.1371/journal.pone.0198280)
Supplement: S1 Dataset — (CSV) [file pone.0198280.s002.csv]

Year	State	Week 01	Week 02	Week 03	Week 04	Week 05	Week 06	Week 07	Week 08	Week 09	Week 10	Week 11	Week 12	Week 13	Week 14	Week 15	Week 16	Week 17	Week 18	Week 19	Week 20	Week 21	Week 22	Week 23	week 24	Week 25	Week 26	Week 27	Week 28	Week 29	Week 30	Week 31	Week 32	Week 33	Week 34	Week 35	Week 36	Week 37	Week 38	Week 39	Week 40	Week 41	Week 42	Week 43	Week 44	Week 45	Week 46	Week 47	Week 48
		Mal_Cas_?5 Yrs	Mal_Cas_?5 Yrs	Mal_Cas_?5 Yrs	Mal_Cas_?5 Yrs	Mal_Cas_?5 Yrs	Mal_Cas_?5 Yrs	Mal_Cas_?5 Yrs	Mal_Cas_?5 Yrs	Mal_Cas_?5 Yrs	Mal_Cas_?5 Yrs	Mal_Cas_?5 Yrs	Mal_Cas_?5 Yrs	Mal_Cas_?5 Yrs	Mal_Cas_?5 Yrs	Mal_Cas_?5 Yrs	Mal_Cas_?5 Yrs	Mal_Cas_?5 Yrs	Mal_Cas_?5 Yrs	Mal_Cas_?5 Yrs	Mal_Cas_?5 Yrs	Mal_Cas_?5 Yrs	Mal_Cas_?5 Yrs	Mal_Cas_?5 Yrs	Mal_Cas_?5 Yrs	Mal_Cas_?5 Yrs	Mal_Cas_?5 Yrs	Mal_Cas_?5 Yrs	Mal_Cas_?5 Yrs	Mal_Cas_?5 Yrs	Mal_Cas_?5 Yrs	Mal_Cas_?5 Yrs	Mal_Cas_?5 Yrs	Mal_Cas_?5 Yrs	Mal_Cas_?5 Yrs	Mal_Cas_?5 Yrs	Mal_Cas_?5 Yrs	Mal_Cas_?5 Yrs	Mal_Cas_?5 Yrs	Mal_Cas_?5 Yrs	Mal_Cas_?5 Yrs	Mal_Cas_?5 Yrs	Mal_Cas_?5 Yrs	Mal_Cas_?5 Yrs	Mal_Cas_?5 Yrs	Mal_Cas_?5 Yrs	Mal_Cas_?5 Yrs	Mal_Cas_?5 Yrs	Mal_Cas_?5 Yrs
2011	Centeral Equatoria State(CES)	65	66	70	51	2768	1631	2132	2291	2366		2482		758	2460	2326	3123	3050	2588	3193	3193	957	3389	64	3150	3715	1511	3834	3854	3110	2449	4449		4726	4402	1827	5284	4484	5294	6160	4749	3051	3051	3051	4480	2211	2926	5059	3918
	WBZ				663			470	469	697			539		663	724			572	598	598	874	1307	743	1019		678	96	585	1590	2526	2352	2877	2245	2816	1419	2550	2604	3022	2776	2063	2500	2664	2469	2820	1045	1759	1935	1257
	Warrap State (WRP)	272	510	442	1054	916	758	331	563	743	1709	600	735	748	1008	899	293	262	241	900	900	715	862	612	905	1052	94	948	1166	1114	518	2266	645	275		1869	3278	1753	100	2517	2547	2780	2597	1995	2516	2380	1404	1334	1972
2012	CES	2718	2529	3289	2720	2815	2631	3054	2537	2064	1638	1668	1958	2523	2325	2612	1986	3144	2885	3201	3240	3745	3262	3831	3001	2887	3278	1154	3812	4731	3735	3562	4370	2530	3131	1699	1150	3807	3502	3274	3511	3357	2704	2776	3257	2975	1974	2567	95
	Western Bahr El Ghazal {WBZ)	396	1066	2063	666	718	810	701	787	912	936	229	843	952	179	881			836	940	962	510	1348	1109	1246	1225	1618	947	1173	1539	1579	1710	1367	833	1557	1258	1863	1550	1853	1736	1890	1847	2199	1611	709	1603	1388	1061	710
	WRP	766	1148	1339	1238	1584	370	880	981	583	1090	1041	691	957	740	622	673	427	1022	802	853	1197	875	1316	1336	2026	2402	1608	772		2343	1498	2435	2771	1863	1980	2027	1771	2263	2647	2761	2846	2051	2057	1628	1828	1544	1102	1499
2013	CES	1540	2627	2677	2956	2644	3183	2985	2696	3231	2900	2128	1489	1418	2089	2539	1710	3704	1663	2510	2955	5513	3976	3861	4885	2426	951	2633	3983	5166	3154	5160	3942	4736	4550	3455	3197	4778	4997	5065	4728	2454	4073	5579	1626	4434	4177	4025	3332
	WBGZ	265	226	318	426	548	731	762	493	1012	1098	690	772	978	609	997	711	652	977	747		1024	1129	1118	952	997	1019	654	1776	1437	1288	1151	1558	1129	1565	1628	1380	481	1519	1797	2078	612	694	553	1777	965	825	1169	1228
	WRP	356	1104	1052	1664	1737	350	1399	1573	1667	2410	2444	2430	2287	2828	2571	2848	2826	3547	1700	3000	2752	3588	2548	3264	5583	4270	5055	5232	5560	5488	3895	6114	5467	5126	4961	5904	5420	4992	1505	4426	3813	4110	3465	2719	2051	3213	2728	1056
2014	CES	1381	1939	2567	2672	1114	2516	2714	2529	1767	1677	2157	2102	1782	2466	3194	1801	2396	2592	3184	2139	2576	2936	2091	3365	3957	3737	4820	3622	3742	3027	2938	4750	4238	4508	5204	4302	3945	3723	4938	4008	4068	5130	4670	4640	3914	4051	668	2228
	WBGZ	586	728	858	359	856	1137	256	130	260	190	789	1009	1220	842	1865	643	920	1127	853				954			426	746	449	1100			1135	1003	2097	2664	2464	2739	3087	2967	2876	2680	3295	2381	2338	2768	2102	2130	1921
	WRP	1098	1748	2159	2471	2568	3180		3609	3618	3026	3233	3037	3275	2421	3250	1329	2761	3240	3645	4263	4017	1557	6058	6096	6074	3326	7291	6171	8072	6720	6684	9620	10015	7225	7747	4031	7859	6684	4701	4777	5906	6109	7115	5978	6992	7875	7418	6601
2015	CES	1844	2214	2473	2561	2520	2062	2131	2433	2338	2599	2189	2638	1757	1757	2263	3666	3087	3858	3661	3453	3054	1772	733	3115	5192	4284	4681	4912	4194	4898	2815	3719	4705	4568	4095	4482	3333	2271	3435	4350	4541	3235	4750	3291	3606	3747	4470	3662
	WBGZ	728	78	1075	1227	885	1304	1452	1751	1875	1578	1072	1564	397	397	574	1667	1330	1054	938	1468	1780	2238	2094	1950	2293	2618	2271	1417	1908	3523	2465	3040	2946	2429	2075	2928	3082	2700	2496	2401	4052	3252	2514	2445	1334	1856	1790	2135
	WRP	4688	5359	6501	4199	5277	5077	5207	4593	2855	3438	3322	4516	3058	3058	4010	4401	4122	3872	3243	2216	2836	2647	3269	3750	2843	4024	5776	4892	5935	9278	7960	7626	7665	7005	10495	9845	11987	7276	9218	688	10013	11458	10147	3823	9395	5928	9048	7393
[truncated: 5 more columns]
